# Supplementary material for: Constructing knowledge graphs and their biomedical applications
Source: Comput Struct Biotechnol J. 2020 Jun 2;18:1414–28. doi: 10.1016/j.csbj.2020.05.017 (PMC7327409; doi:10.1016/j.csbj.2020.05.017)
Supplement: Supplementary data 1 [file mmc1.xml]

<?xml version="1.0" encoding="UTF-8" standalone="no"?><data:data><datasets><author>greenescientist@gmail.com</author><type>0</type><dataset><value>1</value><reason>No data was used for the research described in the article</reason><comments/></dataset></datasets></data:data>
